# Supplementary material for: The Incidence and Risk Factors for Enterotoxigenic E. coli Diarrheal Disease in Children under Three Years Old in Lusaka, Zambia
Source: Microorganisms. 2024 Mar 29;12(4):698. doi: 10.3390/microorganisms12040698 (PMC11051722; doi:10.3390/microorganisms12040698)
Supplement: Supplementary file 1 [file microorganisms-12-00698-s001.zip]

Archive with 2 entries (2 files):
- Supplementary File S1 .pdf
- Supplementary File S2.pdf
